# Supplementary material for: The added value of whole-body magnetic resonance imaging in the management of patients with advanced breast cancer
Source: PLoS One. 2018 Oct 12;13(10):e0205251. doi: 10.1371/journal.pone.0205251 (PMC6185838; doi:10.1371/journal.pone.0205251)
Supplement: S1 Table — Abbreviations: G = grade; ER = oestrogen receptor status; PG = progesterone receptor status; HER2 = expression of human epidermal growth factor receptor 2; M+ = metastatic status (TNM); S = site of disease; AS = additional site of disease; AS (PD) = additional site of disease that determined the outcome of PD; SD = stable disease; PD = progressive disease; PD (MRI only) = PD reported only on WB-MRI. (XLSX) [file pone.0205251.s001.xlsx]

## Sheet: Complete Results
		TUMOUR CHARACTERISTICS						WB-MRI: SITES OF DISEASE								CONTROL EXAMINATION: SITES OF DISEASE							WB-MRI: PROGRESSIVE DISEASE		CONTROL EXAMINATION: PROGRESSIVE DISEASE			CHANGE IN TREATMENT
PAIR N°	AGE (years)	TUMOUR HISTOTYPE	G	ER	PG	HER2	M+	LOCAL DISEASE	BONE	LIVER	LUNG PLEURA	PERIT. RETROP.	OTHER	LYMPH NODES	modality	LOCAL DISEASE	BONE	LIVER	LUNG PLEURA	PERIT. RETROP.	OTHER	LYMPH NODES	OUCTOME	SITES OF PD	modality	OUCTOME	SITES OF PD
1	61	ductal	1	pos	pos	neg	0								PET								SD		PET	SD		NO
2	54	lobular	2	pos	pos	neg	1		S			AS			PET		S						SD		PET	SD		NO
3	58	ductal	3	pos	pos	neg	1				AS				PET								SD		PET	SD		NO
4	46	ductal	2	pos	pos	pos	1		S		S		S		CT		S		S		S		PD	bone, lung/pleura	CT	PD	bone, lung/pleura	NO
5	38	ductal	2	pos	pos	pos	1							S	PET							S	PD	lymph nodes	PET	PD	lymph nodes	NO
6	80	ductal	U	pos	neg	U	0		S			AS	S		PET		S				S		PD	bone, peritoneum/retroperitoneum	PET	PD	bone	NO
7	59	ductal	2	pos	pos	neg	0						S		CT						S		SD		CT	SD		NO
8	75	ductal	3	pos	pos	neg	1		S					S	CT		S					S	PD	bone	CT	PD	bone	YES
9	48	ductal	3	pos	pos	pos	1		S						PET		S						PD	bone	PET	PD	bone	NO
10	43	ductal	3	pos	pos	pos	1								PET								SD		PET	SD		YES
11	39	ductal	3	pos	pos	pos	1							S	PET							S	SD		PET	SD		NO
12	39	ductal	2	pos	pos	neg	1		AS (PD)						CT		S						PD (MRI only)	bone	CT	SD		YES
13	50	ductal	U	pos	pos	neg	1				S				PET				S			AS	PD	lung/pleura	PET	PD	lung/pleura, lymph nodes	NO
14	65	ductal	U	pos	pos	neg	1		S		S			S	PET		S		S			S	PD	bone, lung/pleura	PET	PD	bone, lung/pleura	YES
15	65	ductal	3	pos	neg	pos	0							S	PET							S	SD		PET	SD		NO
16	60	ductal	U	pos	pos	U	1								PET								SD		PET	SD		NO
17	60	unknown	U	pos	pos	U	1		S						PET		S					AS	PD	bone	PET	PD	bone, lymph nodes	NO
18	47	ductal	U	pos	pos	neg	1		S						PET		S						PD	bone	PET	PD	bone	YES
19	46	lobular	3	pos	pos	neg	1								CT								SD		CT	SD		NO
20	58	ductal	2	pos	pos	pos	1		S				AS	S	PET		S					S	PD	bone, lymph nodes, other	PET	PD	bone, lymph nodes	YES
21	62	mucinous	1	pos	pos	pos	1		S						PET		S						PD	bone	PET	PD	bone	NO
22	47	ductal	2	pos	pos	pos	1		S						CT		S						SD		CT	SD		NO
23	51	ductal	3	pos	pos	pos	1		AS (PD)	AS					CT		S						PD (MRI only)	bone	CT	SD		YES
24	67	lobular	3	pos	pos	pos	1		AS (PD)						PET								PD (MRI only)	bone	PET	SD		NO
25	43	lobular	2	pos	pos	neg	0								PET								SD		PET	SD		NO
26	54	ductal	2	neg	neg	pos	1		S	S				S	PET		S	S				S	SD		PET	SD		NO
27	69	ductal	3	pos	pos	neg	0		AS (PD)					AS (PD)	CT								PD (MRI only)	bone, lymph nodes	CT	SD		YES
28	36	ductal	3	pos	pos	pos	0		AS (PD)	AS (PD)				AS (PD)	PET							S	PD (MRI only)	bone, liver, lymph nodes	PET	SD		YES
29	52	ductal	U	pos	pos	neg	1		S						PET		S			AS			PD	bone	PET	PD	bone, peritoneum/retroperitoneum	YES
30	58	ductal	3	pos	pos	pos	0		S				S	S	PET		S				S	S	PD	bone, luymph nodes	PET	PD	bone, luymph nodes	NO
31	42	ductal	3	pos	pos	pos	1		S	AS			S	S	PET		S				S	S	PD	bone, liver, lymph nodes	PET	PD	bone, lymph nodes	YES
32	72	ductal	2	pos	pos	neg	0					AS (PD)			PET								PD (MRI only)	peritoneum/retroperitoneum	PET	SD		YES
33	57	ductal	3	pos	pos	pos	1				AS (PD)				PET								PD (MRI only)	lung/pleura	PET	SD		NO
34	49	lobular	2	pos	pos	pos	1		S	S					CT		S	S					PD	bone	CT	PD	bone	YES
35	63	lobular	2	pos	pos	neg	1		S						PET		S						SD		PET	SD		NO
36	60	ductal	2	pos	pos	neg	1		S						PET		S					AS	PD	bone	PET	PD	bone, lymph nodes	YES
37	75	ductal	U	pos	pos	pos	1		AS	S				S	PET			S				S	PD	bone, liver, lymph nodes	PET	PD	liver, lymph nodes	YES
38	65	lobular	U	pos	pos	pos	1		AS (PD)						CT		S						PD (MRI only)	bone	CT	SD		YES
39	56	lobular	U	pos	pos	pos	0		AS (PD)						PET								PD (MRI only)	bone	PET	SD		YES
40	55	ductal	U	pos	pos	pos	1	S	S						PET	S	S						SD		PET	SD		NO
41	76	ductal	U	pos	pos	pos	1		S		S			S	PET		S		S			S	PD	bone	PET	PD	bone	YES
42	52	ductal	2	pos	pos	pos	1							S	PET		AS		AS			S	PD		PET	PD	bone, lyung/pleura, lymph nodes	YES
43	46	ductal	2	pos	pos	pos	1		AS (PD)						CT		S						PD (MRI only)	bone	CT	SD		YES
44	48	lobular	2	pos	pos	pos	0		S						PET		S						PD	bone	PET	PD	bone	YES
45	59	ductal	U	pos	pos	pos	1	AS (PD)							PET								PD (MRI only)	local	PET	SD		YES
46	42	lobular	3	neg	neg	pos	0								PET								SD		PET	SD		NO
47	37	ductal	2	pos	pos	neg	1		S	S					PET		S	S					PD	bone, liver	PET	PD	bone, liver	YES
48	55	lobular	U	pos	pos	neg	0		S						PET		S						PD	bone	PET	PD	bone	NO
49	53	lobular	2	pos	pos	neg	1								PET								SD		PET	SD		NO
50	64	lobular	U	pos	pos	pos	0		S						CT		S						PD	bone	CT	PD	bone	YES
51	50	ductal	3	neg	neg	neg	1				S				CT				S				SD		CT	SD		NO
52	54	lobular	3	pos	pos	neg	1					AS (PD)			PET								PD (MRI only)	peritoneum/retroperitoneum	PET	SD		YES
53	57	ductal	2	pos	pos	pos	0								PET								SD		PET	SD		NO
54	76	lobular	2	pos	pos	neg	0		AS (PD)						CT								PD (MRI only)	bone	CT	SD		NO
55	69	lobular	3	pos	pos	pos	0		AS (PD)						PET		S						PD (MRI only)	bone	PET	SD		YES
56	51	lobular	2	pos	pos	pos	1		AS (PD)			AS (PD)			CT								PD (MRI only)	bone, peritoneum/retroperitoneum	CT	SD		YES
57	72	lobular	2	pos	pos	neg	0		AS (PD)					AS (PD)	PET								PD (MRI only)	bone, lymp nodes	PET	SD		YES
58	63	lobular	2	pos	pos	neg	1					AS (PD)			CT					S			PD (MRI only)	peritoneum/retroperitoneum	CT	SD		YES
